# Supplementary material for: Ethylene-Mediated Drought Tolerance in the Critically Endangered Artocarpus nanchuanensis: Insights from Physiological and Transcriptomic Analyses
Source: Plants (Basel). 2025 Aug 24;14(17):2636. doi: 10.3390/plants14172636 (PMC12430093; doi:10.3390/plants14172636)
Supplement: Supplementary file 1 [file plants-14-02636-s001.zip]

Archive with 3 entries (2 files):
- plants-3805838-supplementary/
- plants-3805838-supplementary/fig S1.jpg
- plants-3805838-supplementary/Tables S1 and S2.pdf
